# Supplementary material for: Stress-Induced Grain Refinement in Hard Magnetic Mn52Al45.7C2.3 Fabricated Using the Ball-Milling Method
Source: Materials (Basel). 2022 Nov 9;15(22):7919. doi: 10.3390/ma15227919 (PMC9694233; doi:10.3390/ma15227919)
Supplement: Supplementary file 1 [file materials-15-07919-s001.zip]

Archive with 1 entries (1 files):
- materials-1983905-supplementary.pdf
